# Supplementary material for: A timed tally counter for microscopic examination of thick blood smears in malaria studies
Source: Malar J. 2021 Jan 5;20:6. doi: 10.1186/s12936-020-03530-z (PMC7786463; doi:10.1186/s12936-020-03530-z)
Supplement: Supplementary file 2 — Additional file 2. [file 12936_2020_3530_MOESM2_ESM.zip]

Archive with 2 entries (2 files):
- ttc_hpf_data.xlsx
- ttc_raw_data.xlsx
